# Supplementary material for: A Synthetic Formula Amino Acid Diet Leads to Microbiome Dysbiosis, Reduced Colon Length, Inflammation, and Altered Locomotor Activity in C57BL/6J Mice
Source: Microorganisms. 2023 Nov 3;11(11):2694. doi: 10.3390/microorganisms11112694 (PMC10673175; doi:10.3390/microorganisms11112694)
Supplement: Supplementary file 1 [file microorganisms-11-02694-s001.zip]

Archive with 17 entries (16 files):
- microorganisms-2641477-supplementary/
- microorganisms-2641477-supplementary/Mancilla_Supplementary Material 10.23.23 acceptedchanges.pdf
- microorganisms-2641477-supplementary/philr_pca_fitted_01.pdf
- microorganisms-2641477-supplementary/philr_pca_fitted_02.pdf
- microorganisms-2641477-supplementary/philr_pca_fitted_03.pdf
- microorganisms-2641477-supplementary/philr_pca_fitted_04.pdf
- microorganisms-2641477-supplementary/philr_pca_fitted_05.pdf
- microorganisms-2641477-supplementary/philr_pca_fitted_06.pdf
- microorganisms-2641477-supplementary/philr_pca_fitted_07.pdf
- microorganisms-2641477-supplementary/philr_pca_fitted_08.pdf
- microorganisms-2641477-supplementary/philr_pca_fitted_09.pdf
- microorganisms-2641477-supplementary/philr_pca_fitted_10.pdf
- microorganisms-2641477-supplementary/philr_pca_fitted_11.pdf
- microorganisms-2641477-supplementary/philr_pca_fitted_12.pdf
- microorganisms-2641477-supplementary/philr_pca_fitted_13.pdf
- microorganisms-2641477-supplementary/philr_pca_fitted_base.pdf
- microorganisms-2641477-supplementary/Supplemental 15.jpg
